# Supplementary material for: Physiologically Based Pharmacokinetic (PBPK) Modeling to Predict PET Image Quality of Three Generations EGFR TKI in Advanced-Stage NSCLC Patients
Source: Pharmaceuticals (Basel). 2022 Jun 27;15(7):796. doi: 10.3390/ph15070796 (PMC9315544; doi:10.3390/ph15070796)
Supplement: Supplementary file 1 [file pharmaceuticals-15-00796-s001.zip]

Archive with 1 entries (1 files):
- Manuscript_PBPK_Pharmaceuticals.V2_supl.pdf
